# Supplementary material for: Dispatch from the field: ecology of ground-web-building spiders with description of a new species (Araneae, Symphytognathidae)
Source: Biodivers Data J. 2014 Mar 26;(2):e1076. doi: 10.3897/BDJ.2.e1076 (PMC4031436; doi:10.3897/BDJ.2.e1076)
Supplement: XML Treatment for Crassignatha [file BDJ.2.e1076-treatment1.xml]

<!DOCTYPE tp:taxon-treatment
  PUBLIC "-//TaxonX//DTD Taxonomic Treatment Publishing DTD v0 20100105//EN" "tax-treatment-NSO.dtd">
<tp:taxon-treatment xmlns:tp="http://www.plazi.org/taxpub"><tp:treatment-meta><mixed-citation publication-type="journal"><person-group><name><surname>Miller</surname><given-names>Jeremy A.</given-names></name><name><surname>Schilthuizen</surname><given-names>Menno</given-names></name><name><surname>Burmester</surname><given-names>Jennie Lilliendahl</given-names></name><name><surname>van der Graaf</surname><given-names>Lot</given-names></name><name><surname>Merckx</surname><given-names>Vincent</given-names></name><name><surname>Jocqué</surname><given-names>Merlijn</given-names></name><name><surname>Kessler</surname><given-names>Paul Joseph Antonius</given-names></name><name><surname>Fayle</surname><given-names>Tom Maurice</given-names></name><name><surname>Breeschoten</surname><given-names>Thijmen</given-names></name><name><surname>Broeren</surname><given-names>Regi</given-names></name><name><surname>Bouman</surname><given-names>Roderick</given-names></name><name><surname>Chua</surname><given-names>Wan-Ji</given-names></name><name><surname>Feijen</surname><given-names>Frida</given-names></name><name><surname>Fermont</surname><given-names>Tanita</given-names></name><name><surname>Groen</surname><given-names>Kevin</given-names></name><name><surname>Groen</surname><given-names>Marvin</given-names></name><name><surname>Kil</surname><given-names>Nicolaas Johannes Cornelis</given-names></name><name><surname>de Laat</surname><given-names>Henrica Allegonda</given-names></name><name><surname>Moerland</surname><given-names>Michelangelo Sergio</given-names></name><name><surname>Moncoquet</surname><given-names>Carole</given-names></name><name><surname>Panjang</surname><given-names>Elisa</given-names></name><name><surname>Philip</surname><given-names>Amelia Joyce</given-names></name><name><surname>Roca-Eriksen</surname><given-names>Rebecca</given-names></name><name><surname>Rooduijn</surname><given-names>Bastiaan</given-names></name><name><surname>van Santen</surname><given-names>Marit</given-names></name><name><surname>Swakman</surname><given-names>Violet</given-names></name><name><surname>Evans</surname><given-names>Meaghan N.</given-names></name><name><surname>Evans</surname><given-names>Luke J.</given-names></name><name><surname>Love</surname><given-names>Kieran</given-names></name><name><surname>Joscelyne</surname><given-names>Sarah H</given-names></name><name><surname>Tober</surname><given-names>Anya Victoria</given-names></name><name><surname>Wilson</surname><given-names>Hannah F.</given-names></name><name><surname>Ambu</surname><given-names>Laurentius N.</given-names></name><name><surname>Goossens</surname><given-names>Benoit</given-names></name></person-group><article-title>Dispatch from the field: ecology of ground-web-building spiders with description of a new species (<tp:taxon-name><tp:taxon-name-part taxon-name-part-type="order">Araneae</tp:taxon-name-part></tp:taxon-name>, <tp:taxon-name><tp:taxon-name-part taxon-name-part-type="family">Symphytognathidae</tp:taxon-name-part></tp:taxon-name>)</article-title><source>Biodivers Data J</source><day>26</day><month>3</month><year>2014</year><volume>2014</volume><issue>2</issue><pub-id pub-id-type="doi">10.3897/BDJ.2.e1076</pub-id></mixed-citation></tp:treatment-meta><tp:nomenclature><tp:taxon-name>
            <tp:taxon-name-part taxon-name-part-type="genus">Crassignatha</tp:taxon-name-part>
          </tp:taxon-name><tp:taxon-authority>Wunderlich, 1995</tp:taxon-authority><tp:nomenclature-citation-list><tp:nomenclature-citation><tp:taxon-name>
                <tp:taxon-name-part taxon-name-part-type="genus">Crassignatha</tp:taxon-name-part>
              </tp:taxon-name><comment> Wunderlich, 1995 – <xref ref-type="bibr" rid="B591969">Wunderlich 1995</xref>: 546; <xref ref-type="bibr" rid="B591979">Miller et al. 2009</xref>: 68.</comment></tp:nomenclature-citation><tp:nomenclature-citation><tp:taxon-name>
                <tp:taxon-name-part taxon-name-part-type="genus">Crassignatha</tp:taxon-name-part>
              </tp:taxon-name><tp:type-species><tp:taxon-name>
                  <tp:taxon-name-part taxon-name-part-type="genus">Crassignatha</tp:taxon-name-part>
                  <tp:taxon-name-part taxon-name-part-type="species">haeneli</tp:taxon-name-part>
                </tp:taxon-name></tp:type-species><comment> Wunderlich, 1995</comment></tp:nomenclature-citation></tp:nomenclature-citation-list></tp:nomenclature><ref-list><ref id="B591969"><element-citation xmlns:xlink="http://www.w3.org/1999/xlink" publication-type="article" xlink:type="simple"><person-group person-group-type="author"><name name-style="western"><surname>Wunderlich</surname><given-names>J.</given-names></name></person-group><year>1995</year><article-title>Drei bisher unbekannte Arten und Gattungen der Familie <tp:taxon-name><tp:taxon-name-part taxon-name-part-type="family">Anapidae</tp:taxon-name-part></tp:taxon-name> (s.l.) aus Süd-Afrika, Brasilien und Malaysia (<tp:taxon-name><tp:taxon-name-part taxon-name-part-type="class">Arachnida</tp:taxon-name-part></tp:taxon-name>: <tp:taxon-name><tp:taxon-name-part taxon-name-part-type="order">Araneae</tp:taxon-name-part></tp:taxon-name>)</article-title><source>Beiträge zur Araneologie</source><volume>4</volume><fpage>543</fpage><lpage>551</lpage></element-citation></ref><ref id="B591979"><element-citation xmlns:xlink="http://www.w3.org/1999/xlink" publication-type="article" xlink:type="simple"><person-group person-group-type="author"><name name-style="western"><surname>Miller</surname><given-names>Jeremy</given-names></name><name name-style="western"><surname>Griswold</surname><given-names>Charles</given-names></name><name name-style="western"><surname>Yin</surname><given-names>Chang</given-names></name></person-group><year>2009</year><article-title>The symphytognathoid spiders of the Gaoligongshan, Yunnan, China (<tp:taxon-name><tp:taxon-name-part taxon-name-part-type="order">Araneae</tp:taxon-name-part></tp:taxon-name>: <tp:taxon-name><tp:taxon-name-part taxon-name-part-type="superfamily">Araneoidea</tp:taxon-name-part></tp:taxon-name>): Systematics and diversity of micro-orbweavers</article-title><source>ZooKeys</source><volume>11</volume><fpage>9</fpage><lpage>195</lpage><pub-id pub-id-type="doi">10.3897/zookeys.11.160</pub-id></element-citation></ref></ref-list></tp:taxon-treatment>
